# Supplementary material for: Between Stress and Response: Function and Localization of Mechanosensitive Ca2+ Channels in Herbaceous and Perennial Plants
Source: Int J Mol Sci. 2021 Oct 13;22(20):11043. doi: 10.3390/ijms222011043 (PMC8538497; doi:10.3390/ijms222011043)
Supplement: Supplementary file 1 [file ijms-22-11043-s001.zip]

Archive with 1 entries (1 files):
- ijms-1402284-supplementary.pdf
